# Supplementary material for: Cows painted with zebra-like striping can avoid biting fly attack
Source: PLoS One. 2019 Oct 3;14(10):e0223447. doi: 10.1371/journal.pone.0223447 (PMC6776349; doi:10.1371/journal.pone.0223447)
Supplement: S1 File — (XLSX) [file pone.0223447.s001.xlsx]

## Sheet: SI
			Frequencies of fly-repelling behaviors (times/30 min.)						Numbers of biting flies (heads)
Period	Treatment	Animal ID	Total behaviors	Head thows	Ear beats	Leg stamps	Skin twitches	Tail flicks	The sum on legs and body	On legs	On body
1	Control	1	46	3	11	5	1	26	16	12	4
1	Control	1	47	0	11	7	1	28	64	40	24
1	Control	1	42	0	8	5	3	26	48	38	10
1	Control	1	27	0	4	5	3	15	47	40	7
1	Control	1	26	1	4	5	1	15	56	44	12
1	Control	1	49	1	11	8	1	28	56	27	29
1	Black-and-white painted stripes	2	28	0	8	1	0	19	33	33	0
1	Black-and-white painted stripes	2	33	0	3	1	1	28	47	41	6
1	Black-and-white painted stripes	2	34	0	9	1	1	23	33	30	3
1	Black-and-white painted stripes	2	27	1	7	4	2	13	45	43	2
1	Black-and-white painted stripes	2	21	0	5	1	0	15	61	57	4
1	Black-and-white painted stripes	2	43	0	7	6	2	28	86	80	6
1	Black painted stripes	3	37	0	6	7	0	24	31	23	8
1	Black painted stripes	3	47	1	12	4	1	29	47	29	18
1	Black painted stripes	3	41	0	12	3	1	25	22	19	3
1	Black painted stripes	3	36	0	6	7	5	18	58	48	10
1	Black painted stripes	3	26	0	6	5	3	12	11	7	4
1	Black painted stripes	3	52	0	14	9	1	28	62	52	10
2	Black painted stripes	1	57	0	19	6	2	30	85	56	29
2	Black painted stripes	1	58	1	22	6	0	29	122	57	65
2	Black painted stripes	1	65	2	20	13	1	29	68	28	40
2	Black painted stripes	1	53	5	16	4	0	28	68	36	32
2	Black painted stripes	1	58	5	13	9	1	30	177	89	88
2	Black painted stripes	1	65	6	23	5	1	30	153	84	69
2	Control	2	48	1	15	2	0	30	69	49	20
2	Control	2	57	5	18	5	1	28	267	104	163
2	Control	2	69	1	26	10	2	30	122	76	46
2	Control	2	64	3	21	11	0	29	212	145	67
2	Control	2	61	4	23	7	0	27	159	115	44
2	Control	2	66	7	23	7	0	29	241	145	96
2	Black-and-white painted stripes	3	42	1	9	5	1	26	49	14	35
2	Black-and-white painted stripes	3	39	0	13	2	0	24	47	25	22
2	Black-and-white painted stripes	3	48	3	18	7	0	20	83	63	20
2	Black-and-white painted stripes	3	42	1	15	5	1	20	87	63	24
2	Black-and-white painted stripes	3	46	2	11	5	0	28	56	41	15
2	Black-and-white painted stripes	3	53	1	14	10	0	28	61	48	13
3	Black-and-white painted stripes	1	50	0	18	5	2	25	44	22	22
3	Black-and-white painted stripes	1	63	2	19	6	6	30	91	62	29
3	Black-and-white painted stripes	1	31	1	8	5	2	15	15	4	11
3	Black-and-white painted stripes	1	36	0	9	3	1	23	60	49	11
3	Black-and-white painted stripes	1	15	0	4	3	4	4	20	15	5
3	Black-and-white painted stripes	1	35	1	11	3	6	14	23	20	3
3	Black painted stripes	2	62	2	20	10	1	29	163	110	53
3	Black painted stripes	2	65	6	23	7	1	28	246	120	126
3	Black painted stripes	2	55	1	15	7	2	30	95	64	31
3	Black painted stripes	2	62	2	18	9	4	29	125	90	35
3	Black painted stripes	2	51	3	15	7	6	20	67	41	26
3	Black painted stripes	2	48	0	10	6	2	30	105	77	28
3	Control	3	66	2	23	10	1	30	143	113	30
3	Control	3	64	4	21	11	0	28	224	166	58
3	Control	3	43	0	8	5	3	27	45	32	13
3	Control	3	60	1	19	10	6	24	79	63	16
3	Control	3	36	2	9	3	1	21	77	65	12
3	Control	3	47	0	11	7	2	27	46	35	11
4	Black-and-white painted stripes	4	31	0	8	4	2	17	33	23	10
4	Black painted stripes	5	60	1	14	12	3	30	107	78	29
4	Control	5	50	1	12	6	5	26	280	146	134
4	Black-and-white painted stripes	4	46	0	11	10	4	21	46	30	16
4	Black painted stripes	5	66	2	17	18	1	28	119	88	31
4	Control	5	60	1	18	8	5	28	154	109	45
4	Black-and-white painted stripes	4	37	6	6	6	2	17	56	35	21
4	Black painted stripes	5	54	1	18	5	0	30	104	81	23
4	Control	5	52	4	8	7	5	28	176	138	38
4	Black-and-white painted stripes	4	37	0	9	3	3	22	31	23	8
4	Black painted stripes	5	55	1	11	13	1	29	113	99	14
4	Control	5	48	0	15	4	3	26	160	91	69
4	Black-and-white painted stripes	4	35	1	3	11	4	16	23	19	4
4	Black painted stripes	5	52	0	17	10	0	25	142	113	29
4	Control	5	39	2	7	4	1	25	170	99	71
4	Black-and-white painted stripes	4	34	2	6	9	5	12	42	24	18
4	Black painted stripes	5	57	2	17	11	1	26	152	132	20
4	Control	5	50	0	16	4	6	24	124	81	43
5	Black-and-white painted stripes	5	38	0	5	8	7	18	116	93	23
5	Black painted stripes	4	51	3	5	12	2	29	90	64	26
5	Control	5	50	1	9	11	0	29	134	119	15
5	Black-and-white painted stripes	5	41	0	8	8	11	14	204	114	90
5	Black painted stripes	4	54	2	13	8	3	28	70	59	11
5	Control	5	58	3	10	12	4	29	179	166	13
5	Black-and-white painted stripes	5	45	0	6	5	12	22	60	39	21
5	Black painted stripes	4	59	7	14	8	4	26	91	51	40
5	Control	5	59	0	17	13	2	27	144	103	41
5	Black-and-white painted stripes	5	40	0	4	7	4	25	92	76	16
5	Black painted stripes	4	59	6	6	17	1	29	210	126	84
5	Control	5	56	1	13	10	4	28	138	113	25
5	Black-and-white painted stripes	5	48	0	6	10	7	25	69	23	46
5	Black painted stripes	4	56	3	18	5	1	29	89	56	33
5	Control	5	58	1	12	12	3	30	228	192	36
5	Black-and-white painted stripes	5	49	0	12	3	5	29	56	47	9
5	Black painted stripes	4	57	8	12	7	0	30	198	109	89
5	Control	5	62	0	19	14	0	29	141	113	28
6	Black-and-white painted stripes	5	42	1	7	4	2	28	20	16	4
6	Black painted stripes	5	58	2	17	6	4	29	178	57	121
6	Control	4	63	2	15	12	4	30	72	36	36
6	Black-and-white painted stripes	5	50	2	12	9	3	24	48	29	19
6	Black painted stripes	5	72	0	21	15	6	30	146	114	32
6	Control	4	69	7	10	18	5	29	151	77	74
6	Black-and-white painted stripes	5	40	0	9	2	6	23	29	22	7
6	Black painted stripes	5	52	1	4	9	8	30	72	50	22
6	Control	4	50	10	3	7	1	29	87	60	27
6	Black-and-white painted stripes	5	40	0	8	3	7	22	63	59	4
6	Black painted stripes	5	45	2	8	9	3	23	166	137	29
6	Control	4	50	4	8	6	4	28	93	68	25
6	Black-and-white painted stripes	5	47	0	12	6	7	22	10	8	2
6	Black painted stripes	5	50	1	14	3	4	28	76	47	29
6	Control	4	56	10	11	4	2	29	70	26	44
6	Black-and-white painted stripes	5	48	7	5	4	9	23	61	58	3
6	Black painted stripes	5	62	1	10	8	14	29	194	140	54
6	Control	4	61	9	7	10	5	30	163	74	89
